# Supplementary material for: Prediction of lymph node metastasis in T1 colorectal cancer based on machine learning
Source: PeerJ. 2026 Feb 11;14:e20500. doi: 10.7717/peerj.20500 (PMC12906262; doi:10.7717/peerj.20500)
Supplement: Supplemental Information 1 [file peerj-14-20500-s001.xlsx]

## Sheet: Sheet1
Gender	Age	Degree of differentiation	Vascular nerve invasion	Germination situation	Infiltration depth	Lesion site	Histological type	Poorly differentiated clusters	Tumor size	The proportion of cancerous components in the tumor to the lesion	Serrated lesion	Main symptoms	BMI	The area of submucosal infiltration of the tumor	CEA	Microsatellites are unstable	naked eye form	Diabetes	Smoking	Category
0	78	1	0	0	1	0	0	0	3	11.6	0	1	15.6	5.3	1.8	0	1	0	0	0
1	59	1	0	0	0	4	0	1	1.5	3.6	1	1	24.5	12.4	2.4	0	1	0	1	0
1	60	2	0	0	0	4	0	0	4.5	0.9	0	1	25.4	0.8	1.3	0	1	0	1	0
0	90	2	0	0	1	4	0	0	6	30.5	0	1	19.8	31.5	1.8	0	1	0	0	0
0	74	1	0	0	1	4	0	1	1	18.3	0	1	20.9	5.2	1.7	0	1	0	0	0
1	50	1	0	0	1	4	1	0	2	22.7	0	1	26.2	18.9	3	0	1	0	1	0
1	66	1	0	1	1	2	0	1	2	76.6	0	1	26.6	18.4	5.1	0	1	0	0	0
1	74	1	0	0	1	3	0	0	2.5	16.8	0	1	21.5	14.7	2.8	0	1	0	1	0
1	70	1	0	0	1	4	0	0	2	12.3	0	1	25	2.6	2.6	0	1	0	1	0
1	59	1	0	0	1	3	0	1	2	58.3	0	0	23.9	40.4	2.6	0	1	0	1	0
0	84	2	0	0	0	4	0	0	7	2.9	0	1	15.6	3.9	5	0	1	0	0	0
1	72	1	1	1	1	4	0	0	2	67.3	0	1	19.5	67.3	2.6	0	1	0	0	0
1	69	1	0	1	1	4	0	1	3	94.2	0	1	23.5	94.2	5	0	1	0	1	0
0	55	1	0	0	0	4	0	0	2	21.4	0	1	22.4	21.4	2.8	0	1	0	0	0
1	69	2	0	0	0	0	0	0	5	51.8	0	1	21.7	51.8	1.4	0	1	0	0	0
1	72	1	0	0	1	3	0	1	2	85.3	0	1	24.3	32.2	1.3	0	1	0	1	0
1	65	1	0	0	1	3	0	0	2.5	26.8	0	0	24	11.4	4.4	0	1	0	0	0
1	88	1	0	0	1	3	0	0	1	36.5	0	1	21.3	8.5	2.1	0	1	1	0	0
0	49	1	1	0	1	4	0	1	2	46.7	0	0	15.6	26.5	3.3	0	1	0	0	0
1	50	1	0	0	1	3	0	1	3	42.5	0	1	23.2	18.8	1.8	0	1	1	0	0
1	56	1	0	0	0	4	0	0	1.5	13.6	1	1	22.5	7.3	3	0	1	0	0	0
1	60	1	0	0	1	4	0	1	2	62.9	0	1	25.8	24.8	1.8	0	1	0	0	0
1	72	1	0	0	1	0	0	0	3	83.6	0	1	22.9	37.6	1	0	1	0	0	0
1	58	1	0	0	0	4	0	0	1.2	46.7	0	1	19	10.3	1.9	0	0	0	0	0
1	59	1	0	0	1	4	0	0	2	72.3	0	1	18.4	18.1	5.2	0	1	0	0	0
0	87	1	0	0	0	0	0	0	2	40.6	0	1	17.8	7.6	2.2	0	1	0	0	0
1	95	1	0	0	1	4	0	0	2	48.1	0	1	20.8	23.2	1.7	0	1	0	0	0
1	71	1	0	0	1	4	0	0	4.5	72.9	0	1	27.4	20.1	3	0	1	0	1	0
1	65	1	0	0	0	4	0	0	4	9.2	0	1	18.8	16.1	4.1	0	0	0	0	0
1	68	2	0	0	1	2	0	0	2	21.8	0	1	26.3	32.5	1.4	0	1	0	1	0
1	53	1	0	1	1	4	0	1	2.5	79.5	0	1	27.7	45.1	4	0	1	0	0	0
1	55	2	0	0	1	0	0	1	3	57.1	0	1	25	36.6	3.2	0	1	0	0	0
1	69	1	0	0	1	4	0	1	2	89.8	0	1	23.7	28.1	5.3	0	1	0	0	0
1	57	1	0	0	1	4	0	0	2	39.8	0	1	26.3	22.2	5.2	0	1	0	1	0
0	68	1	0	0	1	4	0	0	2	24.5	0	1	22.1	15.4	2.7	0	1	0	0	0
1	74	1	0	0	1	4	0	0	1.3	38.2	0	1	25.5	38.2	2.9	1	1	0	1	0
1	57	2	0	0	0	4	0	0	2.5	22.7	0	0	27.5	23.7	3.4	0	1	0	1	0
0	57	2	0	1	1	0	0	0	5	35.1	0	1	20.8	12.9	3.3	0	1	0	0	0
0	67	2	0	0	0	4	0	0	2.5	1.1	1	1	23.2	3.6	0.7	0	1	0	0	0
0	82	1	0	0	1	0	0	0	2.5	16.3	0	0	25	24.8	4.4	0	1	0	0	0
1	56	0	0	0	1	4	0	1	1.5	13.7	0	1	21.5	26.9	1.1	0	0	0	0	0
0	54	1	0	0	0	0	1	0	3.5	45.1	0	0	27.5	44.7	1.9	0	1	0	0	0
1	56	1	0	1	1	4	0	2	1.5	70.8	0	1	22.8	31.7	2.7	0	0	0	0	0
0	65	1	0	1	1	3	0	1	2	86.1	0	1	26.8	33.6	2.5	0	1	0	0	0
1	63	1	0	0	0	0	0	0	1	25.5	0	1	27.6	32.7	3.7	0	1	0	0	0
1	74	2	0	0	0	1	0	0	6	5.9	0	1	21	9.1	0.7	0	1	0	0	0
1	64	1	0	0	1	3	0	0	3	38.8	0	0	24.7	23.4	1.4	0	1	0	1	0
1	59	1	0	0	1	4	0	0	6	28.3	0	1	16.4	44.7	3.2	0	1	0	1	0
1	53	1	0	1	1	4	0	1	3	75.7	0	1	23.2	22.2	0.8	0	1	0	0	0
0	52	2	0	0	0	0	0	0	3	2.1	0	0	21.8	9.7	1.1	0	1	0	0	0
1	58	2	1	1	1	0	0	1	1.2	15.3	0	0	21.6	17.6	3.1	0	1	0	0	0
1	66	1	0	0	0	4	0	0	1	13.3	0	1	20.8	10.4	2.6	0	1	1	1	0
1	52	1	0	0	1	3	0	0	2.5	58.6	0	0	24.2	17.4	1.8	0	1	0	1	0
1	55	1	0	1	1	0	0	1	1.5	75.1	0	1	21.5	18.5	2.2	1	1	0	0	0
1	35	1	0	0	1	4	0	0	1.1	86.8	0	1	24.2	19.9	0.8	0	1	0	0	0
1	50	1	0	0	1	4	0	1	2	82.6	0	1	24.4	30.2	1.2	0	1	0	1	0
0	75	2	0	0	1	0	1	0	2	24.1	0	0	22.6	4.6	5	0	1	0	0	0
1	66	1	0	0	1	4	0	1	2	38.8	0	0	24	25.9	0.8	0	1	0	0	0
1	63	1	0	0	0	4	0	0	4	15.9	0	1	22	28.3	1.8	0	1	0	0	0
1	64	1	0	0	1	4	0	0	1	74.7	0	0	28.7	67.4	2.6	0	1	0	1	0
1	52	2	0	0	0	2	0	0	4	18.4	0	1	25	7.1	2.4	0	1	0	0	0
1	63	1	0	0	1	4	0	1	1.5	61.8	0	1	23.5	20.1	0.7	0	1	1	1	0
0	76	1	0	0	1	4	0	0	2.5	42.7	0	1	23.1	7.4	1.6	0	1	0	0	0
0	46	2	0	0	1	4	1	0	1.5	68.1	0	1	29.3	13	0.5	0	0	0	0	0
1	78	2	0	0	0	0	0	0	2	2.6	0	1	21.8	6.7	4.7	0	1	0	0	0
0	50	2	0	0	1	4	0	1	2	74.6	0	0	28.4	36.6	1.4	0	1	0	0	0
1	64	2	0	0	1	4	1	0	3	49.6	0	1	23	28.2	3.8	1	1	0	0	0
1	67	1	0	0	0	3	0	0	1	16.2	0	0	24	39.8	1.4	0	1	0	0	0
1	58	1	0	0	1	1	0	0	1.5	26.6	0	1	23.4	32.9	4	0	1	0	1	0
0	60	1	0	1	1	3	0	1	1.4	66.7	0	0	25	23.7	2	0	1	1	0	0
0	60	1	0	0	1	0	0	1	1.8	51.9	0	1	24.8	26.3	1	0	1	0	0	0
1	90	1	0	0	1	4	0	0	2.4	82.7	0	1	14.9	28.9	2.4	0	1	0	0	0
0	66	1	0	0	0	2	0	0	3.5	8.3	0	1	23.4	1.3	1.4	0	1	0	0	0
1	45	2	0	0	1	3	0	0	2.5	36.2	0	1	22	5.2	3.9	0	1	0	0	0
0	51	1	0	0	1	0	0	0	2	51.8	0	0	25.2	37.6	1.6	0	1	0	0	0
1	57	1	0	0	1	4	0	0	1.5	11.4	0	0	26.3	33.6	3.3	0	1	0	0	0
1	59	1	0	0	1	0	0	0	1.7	70.6	0	1	27.4	41.1	1.5	0	1	0	1	0
1	49	2	0	0	1	0	0	1	1.2	82.6	0	0	28	8.2	1.5	0	1	1	0	0
1	69	2	0	0	1	4	0	0	1.5	40.4	0	1	23.9	38.7	3.7	0	1	0	0	0
0	73	1	0	0	1	4	0	1	3	57.3	0	1	18.7	42.9	3	0	1	0	0	0
0	59	1	0	0	1	0	0	1	3	71.6	0	1	19.4	14.7	6.5	0	1	0	0	0
0	71	1	0	0	0	4	0	0	1	15.3	0	1	27	19.6	2.1	0	1	0	0	0
0	56	1	0	1	1	4	0	1	2	91.6	0	1	25	28.1	0.7	0	1	0	0	0
0	67	2	0	0	0	4	0	0	3.5	10.5	0	0	21.8	5.4	2.1	0	1	0	0	0
1	65	1	0	0	1	4	0	1	3.5	63.8	0	1	27.5	60.6	1	0	1	0	1	0
0	45	1	0	0	1	0	0	0	1.6	30.7	0	0	24.5	21.8	0.7	0	1	0	0	0
1	81	2	0	0	0	0	0	0	5	5.1	0	1	26.8	2.1	5.3	0	1	1	0	0
1	75	1	0	0	0	4	0	0	2.5	16.1	0	1	21.7	7.5	4.5	0	1	0	1	0
1	66	1	0	0	0	2	0	1	2.5	9.2	0	0	24.8	5.1	1.4	0	1	1	1	0
1	79	1	0	0	1	4	0	0	1.5	36.3	1	0	27	8.9	1.3	0	1	0	0	0
1	58	1	0	0	1	4	0	0	1.7	81.8	0	1	20.8	50.5	3.1	0	1	0	1	0
0	59	1	0	0	1	3	0	0	1.5	86.4	0	1	23.3	32.5	1.6	0	1	0	1	0
1	56	1	1	0	1	4	0	0	1.5	46.5	0	0	24.2	25.7	3.1	0	1	1	0	0
1	72	1	0	0	1	3	0	0	1	80.8	0	0	23.9	24.5	1.4	0	1	0	0	0
0	71	1	0	0	1	4	0	1	2.1	73.7	0	1	22.4	22.5	1.4	0	1	0	0	0
1	65	1	0	0	1	4	0	0	4.5	58.4	0	1	23.8	15.3	1.6	0	1	0	0	0
1	60	2	0	0	0	4	0	0	2	6.7	0	1	26	6.6	1.3	0	1	0	0	0
1	63	1	1	1	1	1	0	1	2	68.9	0	1	27.3	33	3.6	0	1	0	0	0
1	75	1	0	0	1	4	0	0	4	21.9	0	1	24.8	9.7	1.5	0	1	0	0	0
1	71	1	0	0	1	4	0	0	2	89.4	0	1	24.2	18.8	1.9	0	1	0	1	0
0	68	1	0	0	1	4	0	0	1.5	26.2	0	1	18.4	24.4	1.6	0	1	0	0	0
1	73	1	0	0	1	4	0	0	1.3	21.7	0	1	20.9	12.3	2.2	0	1	1	1	0
0	66	1	0	0	1	4	0	0	3	10.2	0	0	21.8	13.1	0.6	0	1	0	0	0
0	35	1	0	0	1	3	0	0	2.1	5.8	0	1	17	6.3	1.5	0	1	0	0	0
0	82	1	0	0	1	4	0	0	2	59.4	0	0	22	10.8	1.5	0	1	0	0	0
1	54	1	0	0	0	4	0	1	3.5	41.1	0	0	23.5	32.3	4.5	0	1	0	1	0
0	67	2	0	0	0	1	0	0	2.5	36.5	0	1	21.5	20.8	3.7	0	1	0	0	0
1	66	1	0	0	1	4	0	0	1.6	20.6	0	1	18	15.2	0.2	0	1	0	0	0
1	66	1	0	0	1	3	0	0	2.5	64.8	0	1	23.2	19.1	2.2	0	1	0	0	0
1	50	1	0	0	1	4	0	0	5	20.6	0	1	25.2	7.2	4.8	0	1	0	0	0
0	82	1	0	0	1	4	0	0	2.5	15.2	0	1	24.9	7.4	0.6	0	1	1	1	0
0	82	1	0	0	1	4	0	0	1.5	36.9	0	1	19.5	13.1	0.8	0	1	0	0	0
1	62	1	0	0	1	4	0	0	1.7	64.6	0	1	18.4	23.3	1.3	0	1	0	1	0
1	48	2	0	0	0	4	0	1	1.5	52.3	0	0	26.5	13.7	3.6	0	1	1	1	0
1	68	2	0	0	1	4	0	0	1.5	86.4	0	1	24	37.9	5.7	0	1	0	0	0
1	68	1	0	0	1	3	0	0	1	8.5	0	0	23.7	14.2	0.5	0	1	1	0	0
0	89	2	0	0	0	4	0	0	2.1	15.2	0	1	23.1	9.5	1.4	0	1	0	0	0
0	53	1	0	0	1	4	0	0	4.5	11.3	0	0	28.5	4.8	2	0	1	0	0	0
0	77	1	0	0	1	4	0	0	2	86.1	0	1	21.5	23.7	3.4	0	1	0	0	0
1	52	1	0	0	1	1	0	0	2	63.4	0	1	24.4	44.9	2.8	0	1	0	0	0
1	52	1	0	0	1	4	0	0	2	20.8	0	0	25	7.7	4.4	0	1	0	0	0
0	67	2	0	0	1	3	0	0	1.5	53.7	0	1	22.6	32.4	1.3	0	1	0	0	0
0	45	1	0	1	1	1	0	1	1.3	55.7	0	1	19.1	17.1	0.4	0	1	1	1	0
0	69	1	0	0	1	4	0	0	2	11.5	0	1	18.7	7.7	2.2	0	1	0	0	0
0	88	1	0	0	1	1	0	0	2.5	42.9	0	1	24	33.6	1.8	0	1	0	1	0
0	66	1	0	0	1	4	0	0	4.5	72.6	0	1	23.1	38.5	5.1	0	1	0	0	0
1	70	1	0	0	1	4	0	0	1	67.2	0	0	24.5	27.6	1	0	1	0	1	0
0	68	1	0	0	1	3	0	0	2.5	20.8	0	1	21.3	19.4	3	0	1	0	1	0
0	64	1	0	0	1	4	0	0	1.5	31.6	0	1	21.6	14.8	0.7	0	1	0	0	0
1	67	1	0	0	1	3	0	0	1.5	24.4	0	1	18.6	20.4	1.6	0	1	0	0	0
0	75	1	0	0	1	4	0	0	0.5	16.7	0	1	24.9	49.1	2.4	0	1	1	1	0
1	48	1	0	0	1	4	0	0	1.5	20.4	0	1	22.6	24.9	2.6	0	1	0	0	0
1	64	1	0	0	1	1	0	0	1.2	54.1	0	1	28	26.7	0.6	0	1	0	1	0
1	72	1	0	0	1	3	0	0	4.5	2.5	0	0	23.5	8.6	6.2	0	1	0	0	0
0	68	1	0	0	1	4	0	0	1.5	41.3	0	1	24.1	35.8	2.5	0	1	0	0	0
0	78	1	0	0	1	4	0	0	1.5	37.3	0	0	23.6	5.4	3.7	0	1	0	0	0
0	57	1	0	0	1	1	0	0	2.5	28.9	0	1	26.4	8.1	1.6	0	1	0	0	0
0	63	2	0	0	1	1	0	0	4	14.8	0	0	28.9	6.6	0.9	0	1	0	0	0
1	69	1	0	0	1	4	0	0	1.5	83.5	0	0	17	45.3	2	0	1	0	1	0
1	49	2	0	0	1	1	0	0	1.5	58.1	0	1	26.4	23.5	3	0	1	0	1	0
0	61	1	0	0	1	4	0	1	1.5	72.4	0	1	17.8	21.3	3.6	0	1	0	0	0
1	28	1	0	0	1	1	0	1	2	87.7	0	0	26	67.2	1	0	1	0	0	0
0	50	1	0	0	1	1	0	0	1.5	45.3	0	1	21.6	27.5	0.7	0	1	0	0	0
1	55	2	0	0	1	4	0	0	1.5	30.2	0	1	18	11.1	1.6	0	0	1	0	0
1	68	1	0	0	0	4	0	0	2.5	13.8	0	1	23.5	18.4	2.8	0	1	0	0	0
1	62	1	0	0	1	4	0	0	4.5	27.5	0	1	24.4	14.1	3.4	0	1	0	0	0
0	77	2	0	0	1	4	0	0	1.2	33.9	0	0	20.3	20.6	4.7	0	1	0	0	0
0	81	1	0	0	1	1	0	0	3	9.3	0	1	21.1	6.5	5.5	0	1	0	0	0
0	58	2	0	0	0	4	0	0	1.5	17.2	0	0	17.5	10.4	0.4	0	1	0	0	0
0	60	1	1	0	1	4	1	0	2.5	58.2	0	1	20	28.3	2.6	0	0	0	0	1
1	55	1	0	0	1	0	0	0	0.7	1.2	0	0	24.1	3.7	0.4	0	1	0	0	1
1	72	1	0	2	1	4	0	2	2.5	87.3	0	1	25.7	62.5	2.3	0	1	1	0	1
0	71	0	0	2	1	4	0	0	4.5	96.3	1	1	25.5	111.8	4.1	0	1	0	0	1
1	69	1	0	1	1	1	0	0	2	46.6	0	1	22.3	15.4	2.4	0	1	0	0	1
0	54	1	1	2	1	4	0	2	1	65.5	0	1	19.4	18.5	0.8	0	0	0	0	1
0	75	1	1	2	1	4	1	2	2.3	62.4	0	1	25.3	48.5	9.9	0	0	0	0	1
0	56	1	0	0	1	4	0	1	3	30.4	0	1	26.8	26.5	7.1	0	1	0	0	1
1	55	1	0	2	1	4	0	0	3	84.7	0	0	18.4	14.3	2.3	0	1	0	0	1
1	59	1	0	1	1	3	0	1	2.2	10.5	0	0	25	14.5	59.2	0	1	0	1	1
1	51	0	1	3	1	3	0	3	2	90.8	0	1	19.5	27.4	6.8	0	1	0	0	1
1	80	1	0	2	1	4	0	3	1.7	65.1	0	1	22.5	54.9	3.1	0	1	0	0	1
0	65	0	1	3	1	4	0	3	2.5	83.4	0	1	17.6	154.3	1.7	0	1	0	0	1
1	78	1	0	0	1	4	0	0	3.5	18.6	1	1	23.2	14.4	3	0	1	0	1	1
1	58	1	0	1	1	4	0	1	1.5	92.7	0	1	24.2	71.8	2.1	0	1	0	0	1
0	51	1	1	1	1	3	0	1	1.3	71.3	0	0	24.8	46.9	211.3	0	1	0	0	1
1	55	2	0	2	1	4	0	2	2	83.7	1	1	30.5	78.8	5.3	0	0	0	0	1
0	60	1	1	0	0	4	0	0	0.7	2.2	0	1	21.1	4.6	2.2	0	1	0	0	1
1	58	2	0	0	1	3	0	1	2.5	66.1	0	1	21.6	34.7	2.3	0	1	0	0	1
0	71	1	1	3	1	0	1	3	2	85.9	0	1	22.1	39.3	6.8	1	1	0	0	1
1	61	1	0	0	1	4	0	0	1.5	48.8	0	1	25.8	14.3	2.2	0	1	0	0	1
1	71	1	0	2	1	4	0	3	1.5	58.3	0	1	19.6	17.2	2.7	0	0	0	0	1
1	62	1	1	0	1	4	0	1	3.5	26.7	1	0	25.7	20.3	0.6	0	1	0	1	1
0	49	1	1	2	1	4	0	3	1.5	88.4	0	1	18	32.9	1.7	0	1	0	0	1
0	62	1	1	3	1	4	0	3	1.5	53.1	0	1	26.7	266.6	2.1	0	1	0	0	1
1	60	1	0	1	1	4	0	2	2.5	74.8	0	1	22	35.6	1.3	0	1	0	1	1
1	28	1	1	2	1	3	1	2	2.5	95.3	0	0	25.2	48.4	1.7	1	1	0	0	1
1	45	1	1	0	0	1	0	2	1.2	3.5	1	1	23.7	16.4	3.52	0	1	0	1	1
0	67	0	1	1	1	4	1	3	2	82.7	1	1	23.1	72.9	1.53	0	1	0	0	1
0	69	2	0	0	0	3	0	0	1.5	63.6	1	1	22.9	40.3	0.98	0	1	0	0	1
1	69	1	1	1	1	4	0	1	0.8	68.6	0	1	22.9	45.4	4.47	0	1	0	0	1
1	69	0	0	2	1	4	1	2	3	73.8	1	1	22.5	97.3	8.4	0	1	0	0	1
0	51	1	1	2	1	4	0	2	1.5	74.9	0	1	22	7.8	1.78	0	1	0	0	1
1	64	1	1	0	1	4	0	2	1.7	86.2	0	1	27.7	24.9	2.5	0	1	0	1	1
1	60	1	1	0	0	4	0	0	2	57.5	0	1	20.2	4.3	3.8	0	0	0	1	1
1	81	1	1	0	1	4	0	1	7	75.5	0	1	24.5	98.4	5.4	1	1	0	0	1
0	45	1	0	1	1	4	0	1	3	38.4	0	1	21.1	29.6	1.13	1	1	0	0	1
0	54	1	0	0	1	4	0	0	4	87.8	1	1	20.2	108.3	2.2	0	1	0	0	1
1	53	1	0	1	1	2	0	1	1.5	84.6	0	1	23.5	35.8	1.3	0	1	0	1	1
1	73	1	1	1	1	2	0	1	1.2	95.3	0	1	21.3	42.8	0.7	0	1	0	1	1
1	68	1	1	0	1	4	1	1	6	92.6	0	1	19.9	81.3	3.21	0	1	0	1	1
0	49	1	0	1	1	4	0	3	2	34.6	0	1	20.3	27.8	2.15	0	1	0	0	1
0	75	1	0	2	1	4	0	3	1	83.6	0	1	19	54.8	1.05	0	1	0	0	1
0	44	1	1	3	1	4	0	3	3	75.1	0	1	19.5	21.2	2.8	0	1	0	0	1
0	59	1	0	0	1	4	1	2	3.5	89.5	0	1	22.3	38.6	2.11	0	1	1	0	1
0	51	1	0	0	1	4	1	2	2.5	43.8	0	1	23	22.4	2.5	0	1	0	0	1
1	65	1	1	2	1	0	0	2	0.7	68.2	0	0	22.2	24.1	1.62	0	1	0	0	1
1	69	0	1	3	1	4	0	3	2	84.3	1	1	20	16.3	1.1	0	1	0	1	1
1	74	1	1	2	1	4	1	2	1.5	41.6	0	1	18	54.6	2.63	0	1	0	1	1
1	44	1	0	0	1	4	1	0	5	15.1	1	1	26.2	23.5	2.83	0	1	1	1	1
1	87	1	0	0	1	0	0	0	1.5	27.2	0	1	25.4	19.6	2.46	0	1	0	0	1
