# Supplementary material for: Prediction of lymph node metastasis in T1 colorectal cancer based on machine learning
Source: PeerJ. 2026 Feb 11;14:e20500. doi: 10.7717/peerj.20500 (PMC12906262; doi:10.7717/peerj.20500)
Supplement: Supplemental Information 2 [file peerj-14-20500-s002.r]

#####Machine learning tidymodle

library(tidymodels)
library(baguette)
library(discrim)

###########
library("xlsx")
library(rsample)

sp <- initial_split(data[,-22], prop = 0.7)
sp<-split
cancer <- read_xlsx('data.xlsx')
sum(is.na(cancer))
data<-cancer[,c(-21)]
colnames(data)<-c('Gender',
                  'age',
                  'Degree',
                  'Va_invasion',
                  'Budding',
                  'infiltration',
                  'site',
                  'Histological',
                  'Low clusters',
                  'Tumor size','cellularity','Serrated lesion',
                  'symptom',
                  'BMI',
                  'submucosal infiltration','CEA',
                  'MSI',
                  'Macroscopic',
                  'Diabetes',
                  'smoke','trans')
data$Gender<-factor(data$Gender)
data$Degree<-factor(data$Degree)
data$Va_invasion<-factor(data$Va_invasion)
data$Budding<-factor(data$Budding)
data$infiltration<-factor(data$infiltration)
data$site<-factor(data$site)
data$Histological<-factor(data$Histological)
data$`Low clusters`<-factor(data$`Low clusters`)
data$symptom<-factor(data$symptom)
data$MSI<-factor(data$MSI)
data$Macroscopic<-factor(data$Macroscopic)
data$Diabetes<-factor(data$Diabetes)
data$smoke<-factor(data$smoke)
data$trans<-factor(cancer$` Category（0-Transfer，1- Not transferred）`)
dim(data)
round(prop.table(table(data$trans))*100,2)
summary(data[,c(2,10,11,14,15,16)])
data$ID<-c(1:210)
data$ID<-rep("Test",210)
data[,22]
data[c(sp[["in_id"]]),22]<-rep("Train",157)

library(epiDisplay)
#tableStack(c(1:20),dataFrame = data,by = ID,total.column = T)
data<-as.data.frame(data)
library(epiDisplay)
T1<-tableStack(c(1:21),dataFrame = data,by = ID)
T1
write.csv(T1,'./trainVStest_data.csv')


################
mat<-as.data.frame(sapply(data,as.numeric))

df <- mat %>%
  mutate(trans=factor(trans)) %>%
  na.omit()
#set recipe(Data preprocessing)
rec <- recipe(trans~.,df)
# Set up the machine learning model
# XGBoost
xgb_mod <- boost_tree() %>%           
  set_engine("xgboost") %>%           
  set_mode("classification")   
# Decision tree
dt_mod <- decision_tree() %>%           
  set_engine("rpart") %>%           
  set_mode("classification")
# Logistic regression
logistic_mod <-          
  logistic_reg() %>%          
  set_engine('glm')    
# nnet
nnet_mod <-          
  mlp() %>%          
  set_engine('nnet') %>%          
  set_mode('classification')
# Naive Bayes        
naivebayes_mod <-          
  naive_Bayes() %>%          
  set_engine('naivebayes')              
#KNN
kknn_mod <-          
  nearest_neighbor() %>%          
  set_engine('kknn') %>%          
  set_mode('classification')
# Random forest
rf_mod <-          
  rand_forest() %>%          
  set_engine('ranger') %>%          
  set_mode('classification')
# SVM        
svm_mod <-          
  svm_rbf() %>%          
  set_engine('kernlab') %>%          
  set_mode('classification')

# Set the workflow set
wf <- workflow_set(preproc=list(rec),          
                   models=list(xgb=xgb_mod,          
                               dt=dt_mod,          
                               log= logistic_mod,          
                               nb=naivebayes_mod,          
                               nnet=nnet_mod,          
                               knn=kknn_mod,          
                               rf=rf_mod,          
                               svm=svm_mod))   

############################
wf <- workflow_set(preproc=list(rf_recipe_01),          
                   models=list(xgb=xgb_mod,          
                               dt=dt_mod,          
                               log= logistic_mod,          
                               nb=naivebayes_mod,          
                               nnet=nnet_mod,          
                               knn=kknn_mod,          
                               rf=rf_mod,          
                               svm=svm_mod))   

wf


# Model fitting

# Set resampling
folds <- bootstraps(df,10)
# Control the conditions and save the predicted values      
ctr <- control_resamples(save_pred = TRUE)
# Model fitting 
wf_res <- wf %>% 
  workflow_map("fit_resamples", # Resampling fitting
               resamples=folds, # Resampling 
               control=ctr)
# Fitting result
wf_res


# Extract the AUC values of the model and sort them

rank_results(wf_res,rank_metric = "roc_auc") %>% 
  filter(.metric=="roc_auc") %>% 
  dplyr::select(model,mean)

rank_results(wf_res,rank_metric = "brier_class") %>% 
  filter(.metric=="brier_class") %>% 
  dplyr::select(model,mean)

### Confidence interval
wf_res[[4]][[1]] %>%
  collect_predictions()%>%pROC::roc(trans,.pred_1,ci = TRUE)

# Visualization of model results


autoplot(wf_res) # Accuracy and AUC


# Draw the ROC curves of multiple models
# Method One, based on ggplot2
collect_predictions(wf_res) %>%           
  group_by(model) %>%          
  roc_curve(trans,.pred_1) %>%          
  ggplot(aes(x=1-specificity,y=sensitivity,color=model))+          
  geom_line(lwd=0.8)+          
  theme(legend.position = c(.98, .65),          
        legend.justification = c("right", "top"))

# Based on the runway bag

library(runway)          
collect_predictions(wf_res) %>%           
  group_by(model) %>%           
  roc_plot_multi(outcome = "trans",          
                 prediction = ".pred_1",          
                 model = "model")+          
  theme(legend.position = c(.98, .65),          
        legend.justification = c("right", "top"))


####### Single model
boost_ROC<- roc_plot(collect_predictions(wf_res),outcome = "trans",
                     prediction = ".pred_1", positive = '1',
                     ci = TRUE,
                     plot_title = 'Xgboost text ROC curve '
)+geom_text(x=0.75, y=0.25, label="AUC=0.785")


df|> glimpse()
df|>count(trans)

# Model selection
xgb_spec <- boost_tree() %>%           
  set_engine("xgboost") %>%           
  set_mode("classification") 
rf_spec <-          
  rand_forest() %>%          
  set_engine('ranger') %>%          
  set_mode('classification')


set.seed(12) # The data division is random, and setting the number of seeds is convenient for reproduction
split <- df |>  
  initial_split(prop = 0.7) # To stratify based on a certain variable, just add strata = xxx

boost_train <- training(split) # Training set
boost_test <- testing(split) # Test set

# Data processing
boost_rec <- recipe(trans ~ ., data = boost_train) |> 
  themis::step_downsample(trans) |>
  step_dummy(all_nominal(), -all_outcomes()) |>
  step_zv(all_numeric()) |>
  step_normalize(all_numeric())%>% prep()

rec <- recipe(trans ~ ., data = boost_train)


## Extract the processed training set and test set (can be skipped)
# After data preprocessing, in fact, you don't need to take out the processed data separately. Just like the mlr3 introduced before, you can directly proceed to the next step of training the model. However, considering that some people just want to see the data, you can operate like this:
train_proc <- bake(boost_rec, new_data = NULL) # Training set
test_proc <- bake(boost_rec, new_data = boost_test) # Test set

train_proc |> glimpse()

# To establish the workflow, add_model(xxxx) is necessary. It is recommended to use it for data preprocessing
boost_wf <- workflow() |> 
  add_recipe(boost_rec) |> 
  add_model(xgb_spec) 


# Set the resampling method
folds <- bootstraps(boost_train,10)

# Some Settings for controlling the calculation process (saving predicted values)
ctr <- control_resamples(save_pred = T, verbose = T)

set.seed(456)

library(doParallel) 
cl <- makePSOCKcluster(12) # Accelerate with 12 threads
registerDoParallel(cl)

boost_res <- fit_resamples(boost_wf, 
                           resamples = folds, 
                           control = ctr)
# View the performance of the model
boost_res |>  
  collect_metrics()

#test
boost_pred <- last_fit(boost_wf, split)
boost_pred |> collect_metrics()
xbtest_pred <- boost_pred |> collect_predictions()

roc_plot(xbtest_pred,outcome = "trans",
         prediction = ".pred_1", positive = '1',
         ci = TRUE,
         plot_title = 'Xgboost test ROC curve '
)

roc_plot(collect_predictions(boost_res),outcome = "trans",
         prediction = ".pred_1", positive = '1',
         ci = TRUE,
         plot_title = 'Xgboost test ROC curve '
)+geom_text(x=0.75, y=0.25, label="AUC=0.867")

###########test mul
sp<-splits
colnames(sp$data)<-colnames(other)
sp$data[,-21]<-as.data.frame(sapply(data[,-21],as.numeric))

w <- workflow() |>
  add_recipe(rf_recipe_01) |>
  add_model(rf_mod)

fit_rf<- last_fit(w,sp)

fit_rf[[5]][[1]]$.config<-rep("rf",53)

a<-rbind(fit_svm[[5]][[1]],fit_xgb[[5]][[1]],fit_dt[[5]][[1]],fit_log[[5]][[1]],fit_nb[[5]][[1]],fit_nnet[[5]][[1]],fit_knn[[5]][[1]],fit_rf[[5]][[1]])
a
a %>%           
  group_by(.config) %>%           
  roc_plot_multi(outcome = "trans",          
                 prediction = ".pred_0",          
                 model = ".config")+          
  theme(legend.position = c(.98, .65),          
        legend.justification = c("right", "top"))


########################RF01 best
rf_rec <-
  recipe(trans ~ Degree + Vainvasion + Budding + infiltration + Histological + LowClusters + SerratedLesion + submucosalInfiltration + cellularity, data = other)
rf_mod <-
  rand_forest(mtry = tune(),
              min_n = tune(),
              trees = 1000) %>%
  set_engine("ranger", num.threads = cores) %>%
  set_mode("classification")

rf_workflow <-
  workflow() %>%
  add_model(rf_mod) %>%
  add_recipe(rf_rec)

rf_res <-
  rf_workflow %>%
  tune_grid(
    val_set,
    grid = 25,
    control = control_grid(save_pred = TRUE),
    metrics = metric_set(roc_auc)
  )

rf_res %>%
  show_best(metric = "roc_auc")
rf_best <-
  rf_res %>%
  select_best(metric = "roc_auc")
rf_best


last_rf_mod <-
  rand_forest(mtry = 3,
              min_n = 4,
              trees = 500) %>%
  set_engine("ranger", num.threads = cores, importance = "impurity") %>%
  set_mode("classification")

rf_workflow_best <-
  workflow() %>%
  add_model(last_rf_mod) %>%
  add_recipe(rf_rec)

fit_rf <- rf_workflow_best %>% 
  fit(other)

pred_train <- other %>% dplyr::select(trans) %>% 
  bind_cols(predict(fit_rf, other, type = "prob")) %>% 
  bind_cols(predict(fit_rf, other, type = "class"))

pred_test <- test %>% dplyr::select(trans) %>% 
  bind_cols(predict(fit_rf, test, type = "prob")) %>% 
  bind_cols(predict(fit_rf, test, type = "class"))
pred_train%>%  roc_auc(truth = trans, .pred_0)
pred_test%>%  roc_auc(truth = trans, .pred_0)
############
last_rf_workflow <-
  rf_workflow %>%
  update_model(last_rf_mod)
last_rf_fit <-
  last_rf_workflow %>%
  last_fit(splits)
last_rf_fit %>%
  collect_metrics()
Roc_test<-
  last_rf_fit %>%
  collect_predictions() %>%
  roc_curve(trans, .pred_0) %>%
  mutate(model = "Test AUC = 0.890")
#########

Roc_train <-
  pred_train%>%
  roc_curve(trans, .pred_0) %>%
  mutate(model = "Train AUC = 0.993")


Roc_test<-
  pred_test%>%
  roc_curve(trans, .pred_0) %>%
  mutate(model = "Test AUC = 0.879")

bind_rows(Roc_train, Roc_test) %>%
  ggplot(aes(
    x = 1 - specificity,
    y = sensitivity,
    col = model
  )) +
  theme_few() +
  geom_path(lwd = 0.8, alpha = 0.8) +
  geom_abline(lty = 3) +
  coord_equal() +
  scale_color_viridis_d(option = "plasma", end = .6)
#####
Roc_train<-wf_res[[4]][[4]] %>%collect_predictions()%>%
  roc_curve(trans, .pred_1)
Roc_test<-
  fit_svm %>%
  collect_predictions() %>%
  roc_curve(trans, .pred_0)
Roc_train$model <- "Training"
Roc_test$model <- "Test"

svm_plot<-
  bind_rows(Roc_train, Roc_test) %>%
  ggplot(aes(
    x = 1 - specificity,
    y = sensitivity,
    col = model
  )) +
  theme_few() +
  geom_path(lwd = 0.8, alpha = 0.8) +
  geom_abline(lty = 3) +
  coord_equal() +
  scale_color_viridis_d(option = "plasma", end = .6)+
  labs(
    title = "SVM")+theme_few() +
  theme(
    plot.title = element_text(hjust = 0.5)  # Set the title to center
  )

library(cowplot)# Merge graphics


combined_img <- plot_grid(
  xgb_plot+ theme(legend.position = "none")+xlab(NULL) + ylab(NULL), dt_plot+ theme(legend.position = "none")+xlab(NULL) + ylab(NULL), log_plot+ theme(legend.position = "none")+xlab(NULL) + ylab(NULL), nb_plot+ theme(legend.position = "none")+xlab(NULL) + ylab(NULL),
  nnet_plot+ theme(legend.position = "none")+xlab(NULL) + ylab(NULL), knn_plot+ theme(legend.position = "none")+xlab(NULL) + ylab(NULL), rf_plot+ theme(legend.position = "none")+xlab(NULL) + ylab(NULL), svm_plot+ theme(legend.position = "none")+xlab(NULL) + ylab(NULL),
  ncol = 4, # Set the number of columns
  nrow = 2  # Set the number of rows
)

plot_with_labels <- ggdraw() +
  draw_plot(combined_img, x = 0, y = 0.1, width = 1, height = 0.8) +
  draw_label("ROC", x = 0.5, y = 0.9, hjust = 0.5, vjust = 0.5, size = 16) +
  draw_label("1 - specificity", x = 0.5, y = 0.1, hjust = 0.5, vjust = 1, size = 12) +
  draw_label("sensitivity", x = 0.01, y = 0.5, hjust = 1, vjust = 0.5, size = 12, angle = 90)

plot(plot_with_labels)


###### Confusion matrix
cm <- conf_mat(pred_test, trans, .pred_class)
cm <- conf_mat(pred_train, trans, .pred_class)
autoplot(cm, type = "heatmap") +
  scale_fill_gradient(low="#D6EAF8",high = "#2E86C1")


rf_mod <-
  rand_forest(mtry = tune(), min_n = tune(), trees = 1000) %>%
  set_engine("ranger", num.threads = 25,importance = "impurity",verbose = TRUE) %>%
  set_mode("classification")


rf_recipe <- recipe(trans ~ ., data = other)
rf_recipe_01 <- recipe(trans ~ Degree + Vainvasion + Budding + infiltration + Histological + LowClusters + SerratedLesion + submucosalInfiltration + cellularity, data = other)
rf_recipe_03 <- recipe(trans ~ Vainvasion + LowClusters + SerratedLesion, data = other)
rf_recipe_00 <- recipe(trans ~ Degree + Vainvasion + Budding + infiltration + Histological, data = other)

rf_workflow <-
  workflow() %>%
  add_model(rf_mod) %>%
  add_recipe(rf_recipe)

rf_workflow_01 <-
  workflow() %>%
  add_model(rf_01) %>%
  add_recipe(rf_recipe_01)

rf_res <-
  rf_workflow %>%
  tune_grid(val_set,
            grid = 50,
            control = control_grid(save_pred = TRUE),
            metrics = metric_set(roc_auc)
  )


##############################


randF_auc <-wf_res[[4]][[7]] %>%
  collect_predictions(parameters = rf_best) %>%
  pROC::roc(trans, .pred_2) %>%   #roc_curve(trans, .pred_1)
  mutate(model = "Random Forest")


md_auc<-randF_auc

cutoff<- md_auc$.threshold[which.max(md_auc$specificity +md_auc$sensitivity)]
sensitivity<- md_auc$sensitivity[which.max(md_auc$specificity +md_auc$sensitivity)]
specificity <- md_auc$specificity [which.max(md_auc$specificity +md_auc$sensitivity)]

df=data.frame(type='svm',
              cutoff=cutoff,
              sensitivity=sensitivity,specificity=specificity)


cut<-rbind(cut,df)
cut

##################
wf_res[[4]][[8]] %>%
  collect_predictions(parameters = rf_best) %>%pROC::roc(trans, .pred_2)

roc.p<-wf_res[[4]][[8]] %>%
  collect_predictions() %>%pROC::roc(trans, .pred_2)
cutoff=roc.p$thresholds[which.max(roc.p$sensitivities+roc.p$specificities)]
sensitivity=roc.p$sensitivities[which.max(roc.p$sensitivities+roc.p$specificities)]
specificity=roc.p$specificities[which.max(roc.p$sensitivities+roc.p$specificities)]
kk<-wf_res[[4]][[8]] %>%
  collect_predictions()

FP<-kk %>% subset(.pred_2>cutoff&trans==1)
FN<-kk %>% subset(.pred_2<cutoff&trans==2)
TP<-kk %>% subset(.pred_2>cutoff&trans==2)
TN<-kk %>% subset(.pred_2<cutoff&trans==1)
nrow(FP)
nrow(TP)
nrow(TN)
nrow(FN)
PPV<-nrow(TP)/(nrow(TP)+nrow(FP))
NPV<-nrow(TN)/(nrow(TN)+nrow(FN))
PPV
NPV
cutoff


##########################
model             mean
<chr>            <dbl>
  1 rand_forest      0.872
2 naive_Bayes      0.847
3 boost_tree       0.837
4 svm_rbf          0.825
5 nearest_neighbor 0.807
6 logistic_reg     0.791
7 decision_tree    0.753
8 mlp              0.731
###########################Confusion maxtria
library(yardstick)
ibrary(ggplot2)
cm <- conf_mat(last_rf_fit[[5]][[1]], trans, .pred_class)
autoplot(cm, type = "heatmap") +
  scale_fill_gradient(low="#D6EAF8",high = "#2E86C1")
#prob_rf01 <- predict(fit_01,other[,-21],type = "response")$predictions
#Train_data<-other
#Train_data$rf<-prob_rf01

Train_data<-bind_rows(tree_res_01[[5]][[1]],tree_res_01[[5]][[2]],tree_res_01[[5]][[3]],tree_res_01[[5]][[4]],tree_res_01[[5]][[5]],tree_res_01[[5]][[6]],tree_res_01[[5]][[7]],tree_res_01[[5]][[8]],tree_res_01[[5]][[9]],tree_res_01[[5]][[10]])
Test_data<-tree_pred_01[[5]][[1]]

ta<-bind_rows((wf_res[[4]][[8]])[[5]][[1]],(wf_res[[4]][[8]])[[5]][[2]],(wf_res[[4]][[8]])[[5]][[3]],(wf_res[[4]][[8]])[[5]][[4]],(wf_res[[4]][[8]])[[5]][[5]],(wf_res[[4]][[8]])[[5]][[6]],(wf_res[[4]][[8]])[[5]][[7]],(wf_res[[4]][[8]])[[5]][[8]],(wf_res[[4]][[8]])[[5]][[9]],(wf_res[[4]][[8]])[[5]][[10]])

#D<-filter(last_rf_fit_01[[5]][[1]], mtry == 3, min_n == 4)
D<-ta
colnames(D)<-c(".pred_0","rf",".row",".pred_class","trans",".config")


N=dim(D)[1]
N
D$trans<-as.numeric(D$trans)-1
D$.pred_class<-as.numeric(D$.pred_class)-1

event.rate=mean(D$trans)
1-event.rate

nb=data.frame(threshold=seq(from=0, to=1, by=0.01))
head(nb,6)
nb["all"]=event.rate - (1-event.rate)*nb$threshold/(1-nb$threshold)
nb["none"]=0
head(nb,6)


#
for(t in 1:length(nb$threshold)){
  tp=mean(D[D["rf"]>=nb$threshold[t],"trans"]$trans)*sum(D["rf"]>=nb$threshold[t])
  fp=(1-mean(D[D["rf"]>=nb$threshold[t],"trans"]$trans))*sum(D["rf"]>=nb$threshold[t])
  if (sum(D["rf"]>=nb$threshold[t])==0) {
    tp=0
    fp=0
  }
  nb[t,"rf"]=tp/N - fp/N*(nb$threshold[t]/(1-nb$threshold[t]))  # Net benefit formula
}
head(nb,6)
library(reshape2)
library(ggplot2)

plotdat <- melt(nb,id="threshold",measure=c("rf","all","none"))
########
plotdat$variable<-as.character(plotdat$variable)
plotdat[plotdat=='rf']='svm'      ## Replace all the cells in the data frame whose value is 'rf'
plotdat$variable<-as.factor(plotdat$variable)
plotdat_svm<-plotdat
plotdat

#plotdat_svm<- melt(nb,id="threshold",measure=c("rf","all","none"))
#plotdat_svm$variable<-rep('svm',dim(plotdat_svm)[1])
##########
head(plotdat,6)

ggplot(plotdat,aes(x=threshold,y=value,colour=variable))+geom_line()+
  coord_cartesian(xlim=c(0,1), ylim=c(-0.05,0.5))+ 
  labs(x="Threshold probability (%)")+labs(y="Net benefit")+
  scale_color_discrete(name="Model",labels=c("RF","all","none"))+
  theme_bw()+
  theme(panel.grid.major=element_blank(),
        panel.grid.minor=element_blank(),
        legend.title=element_blank())

ggplot(plotdat,aes(x=threshold,y=value,colour=variable))+geom_line()+
  coord_cartesian(xlim=c(0,1), ylim=c(-0.05,0.5))+ 
  labs(x="Threshold probability (%)")+labs(y="Net benefit")+
  scale_color_discrete(name="Model",labels=levels(plotdat$variable))+
  theme_bw()+
  theme(panel.grid.major=element_blank(),
        panel.grid.minor=element_blank(),
        legend.title=element_blank())


############## Confusion matrix
rf_con<-D
rf_con$trans<-as.factor(D$trans)
rf_con$.pred_class<-as.factor(D$.pred_class)

rf_con %>%
  conf_mat(trans,.pred_class) %>%
  autoplot()

#############pr 
rf_pr<-D
rf_pr$trans<-as.factor(D$trans)
#rf_pr$.pred_class<-as.factor(D$.pred_class)
rf_pr %>% pr_curve(truth = trans, .pred_class) %>% 
  autoplot()
########gain_curve
rf_pr %>% gain_curve(truth = trans, .pred_class) %>% 
  autoplot()
